# Supplementary material for: Control of COVID‐19 Outbreaks under Stochastic Community Dynamics, Bimodality, or Limited Vaccination
Source: Adv Sci (Weinh). 2022 May 23;9(23):2200088. doi: 10.1002/advs.202200088 (PMC9348421; doi:10.1002/advs.202200088)
Supplement: Supplementary file 2 — Supplemental Tables [file ADVS-9-2200088-s002.xls]

## Sheet: S1
Table S1: Symbols and abbreviations reference table. Description and dependencies for the different model entities and calculations of this document.
Symbol	Name	Detail	Property/Dependency	Type	Default value	Reference
MW	Modeled world	Reflects real-world community/town, composed of locations and agents	Custom	Model object
loc	Location	Container for agents with geographical coordinates, reflects, real-world building or open space	workplaces, schools, public places, hospitals, morgue, and households or mixing location	Model entity		OpenStreetMap(OSM)
	Agent	Reflects human individual	agent ID, home location, age, schedules, health state	Model entity		https://ergebnisse.zensus2011.de
nloc	Agents per location	Number of agents present at a specific location at the same time	Location type, location size, time, schedules	Time dependent simulation output
μ	Global interaction frequency	Mean interaction frequency of agents		Adjustable simulation input parameter	2	Wallinga et al., 2006
Pintab	Interaction probability	Interaction probability of two agents a and b per time step at specific location	M, nloc, xa , xb and μ	Emerging parameter
M	Interaction matrix	Matrix coefficients specify the probability with which any pair of agents may interact at a given location and time (xi xj )	Interactivity, schedule, location	Emerging parameter
kI	Infectivity	Reflects the overall infectivity	User dependent	Adjustable simulation input parameter	0.14
Pinfab	Infection probability	Probability of an infected agent to transmit the virus to a susceptible interaction partner	Age, infected agent time of infection	Data-based initialization parameter		He et al., 2020
Xij	State transition	Infected agents undergo various health state transitions reflecting disease progression until they either recover or die. Xij, Si → Sj with Si, Sj being health (sub-)states	Si health (sub-)states, state transition probabilities PXijt	Model entity
Pcij	Cumulative transition probability	Transition probability, with i, j being health (sub-)states.		Data-based initialization parameter		RKI Factsheet; Karagiannidis et al., 2020
PXijt, PXijT	Transition probability	Time and age dependent gaussian distributed transition probabilities with i, j being health (sub-)states and time t		Data-based initialization parameter
pXijt, pXijT	Conditional transition probability	Time and age dependent conditional transition probabilities with i, j being health (sub-)states and time t		Data-based initialization parameter
	Infectivity distribution	Poisson distribution reflecting infection time dependent differences in infectivity	Time of infection	Data-based initialization parameter		He, et al., 2020
t, T	Time	Discrete time step (per hour)				Mossong et al., 2008
S or S1	xa	Default state. Agents have never been subject to the infection and neither are immune to it	Simulation, state transition probabilities	Health state
I or S2	Infected	Comprise presymptomatic, asymptomatic and symptomatic infected individual	Simulation, state transition probabilities	Health state
Id or S3	Diagnosed	Recognized infections including the cases with or without symptoms, irrespective of how they were identified.	Simulation, state transition probabilities	Health (sub)state
IdH or S4	Hospitalized	Cases of moderate severity, hospitalization on the normal ward	Simulation, state transition probabilities	Health (sub)state
IdICU or S5	In ICU	Agents that need treatment in an intensive care unit comprising the critically severe cases	Simulation, state transition probabilities	Health (sub)state
R or S6	Recovered	Agents have survived an (either asymptomatic or symptomatic) infection, are not infectious anymore, and are considered immune	Simulation, state transition probabilities	Health state
D or S7	Dead	Condition of the agents that have not recovered from the infection and died	Simulation, state transition probabilities	Health state
	Regular schedules	Regular behavior of agents. A schedule covers 7 days (168 hours).	Age, occupation, health status	Model entity
	Specific schedules	Schedules that determine agents (restricted) movements under defined circumstances. This comprises diagnosed, hospital schedule, death, non-pharmaceutical intervention	Health status, non-pharmaceutical interventions, locations, non-compliant probability	Model entity
xa	Interactivity	Probability for any agent a to interact with any other agent	Custom	Adjustable simulation input parameter	1
pinf ab	conditional probability for infection transmission	Infection transmission probability given an interaction occurred between an infected agent a and a susceptible agent b	Infectivity, infectivity distribution, time	Data-based initialization parameter
IIa(t)	Infectiousness	Infectiousness of a given infected agent a at time t	Time since infection, infectivity, infectivity distribution	Emergent parameter
floc	Location-specific factor	Represents the infection risk at specific location type loc	Custom	Adjustable simulation input parameter	1
yinf	Specific transmission coefficient	Specific coefficients for infected agents modulating the transmission probability between interacting agents	Custom	Adjustable simulation input parameter	1
ys	Specific transmission coefficient	Specific coefficients for susceptible agents modulating the transmission probability between interacting agents	Custom	Adjustable simulation input parameter	1
PSiT	Remaining in state probability	Probability for being in state Si until time T	Probabilities to leave the state Si before T	Emergent parameter
Ptij	Remaining in state probability	Probability for staying in state Si at time t
Ni	age-resolved case numbers	number of cases in an age group		Input Data		RKI Factsheet
μtij	Mean state transition time	The probability for each state transition Xij is Gaussian distributed with mean at the reported or assumed average time t.		Data-based initialization parameter		an der Heiden & Buchholz 2020
σtij	State transition time standard deviation	The standard deviation of Gaussian distribution equals its mean		Data-based initialization parameter
PMF	Probability mass function	Function that gives the probability that a discrete random variable is exactly equal to some value.		Mathematical function
pncomp	Non-compliance probability	Reflects (sub)population fraction not complying with non-pharmaceutical interventions	Custom	Adjustable simulation input parameter	0
ttrace	Tracing time	Time frame in which retrospective contact tracing takes place	Custom	Adjustable simulation input parameter	0

## Sheet: S2
Table S2: Numbering of health states for formal analysis.
State	S	I	Id	IdH	IdICU	R	D
Symbol	S1	S2	S3	S4	S5	S6	S7

## Sheet: S3
Table S3: Possible transitions Xij in agreement with the state transition network shown in Figure S1.
	S1	S2	S3	S4	S5	S6	S7
S1	X11	X12	0	0	0	0	0
S2	0	X22	X23	0	0	X26	X27
S3	0	0	X33	X34	0	X36	X37
S4	0	0	0	X44	X45	X46	X47
S5	0	0	0	0	X55	X56	X57
S6	X61	0	0	0	0	X66	0
S7	0	0	0	0	0	0	X77

## Sheet: S4
Table S4: Health state transitions and respective cumulative transition probabilities.
State Transition	Symbol	transition probability
S → I	X12	pX12t
I → Id	X23	pX23t
I → R	X26	pX26t
I → D	X27	pX27t
Id →IdH	X34	pX34t
Id→ R	X36	pX36t
Id→ D	X37	pX37t
IdH→ IdICU	X45	pX45t
IdH → R	X46	pX46t
IdH → D	X47	pX47t
IdICU → R	X56	pX56t
IdICU → D	X57	pX57t
R → S	X61	pX61t

## Sheet: S5
Table S5: Location type assignment. All initialized buildings are assigned one location type, if applicable, according to the distinct annotation category and, otherwise, according to a specific annotation.
location type	resp. specific annotations	annotation category
workplace	industria, greenhouse, cowshed, shed, commercial, warehouse, office, farm, fire station, farm auxiliary, retail
public place	public, chapel, church, parish hall, townhall, restaurant, grocery store, cafe, sports centre	leisure, sport
school	school, university, kindergarten
hospital		healthcare
morgue	-	-
home	residential building
excluded building	garage, roof, shed, bungalow, silo, barn

## Sheet: S6
Table S6: Households type frequencies. Absolute and relative frequencies of household/family types in Germany. The table content has been translated to English, original German content is kept in brackets and small font to allow comparison with the original source.
https://ergebnisse.zensus2011.de/#StaticContent:00,BEG_3_1,m,table
Zensus 9. Mai 2011		Deutschland
		Regionalschlüssel: 00
Households by type of private household (by families) (Haushalte nach Typ des privaten Haushalts (nach Familien))
Counting from the revised register stock (Auszählung aus dem bereinigten Registerbestand)
Type of private houshold (by families) (Typ des privaten Haushalts (nach Familien))	Households (Haushalte)
	Quantity (Anzahl)	%
Single person household (Einpersonenhaushalte)	13960811	37.2
Couple without kids (Paare ohne Kind(er))	10373305	27.6
Couple with kids (Paare mit Kind(ern))	9366960	24.9
Single parent household (Alleinerziehende Elternteile)	2918780	7.8
Multi-person household without nuclear family (Mehrpersonenhaushalte ohne Kernfamilie)	951363	2.5
Original Information in German
Im Zensus 2011 werden Wohnhaushalte abgebildet. Alle Personen, die in einer Wohnung leben, gelten als Mitglieder desselben Haushalts. Hierbei werden auch Nebenwohnsitzpersonen berücksichtigt, wodurch es zu Differenzen zur Einwohnerzahl kommen kann. In Deutschland nicht meldepflichtige Personen werden bei der Bildung von Haushalten nicht berücksichtigt.
Haushaltsergebnisse, welche sich auf Kreuzkombinationen mit Gebäude- und / oder Wohnungsmerkmalen beziehen, enthalten keine Informationen zu Haushalten in Diplomaten- bzw. Streitkräftewohnungen.
Die relativen Ergebnisse beziehen sich auf die jeweilige Teilgesamtheit des betrachteten Merkmals der jeweiligen regionalen Einheit. Die relativen Werte wurden durch Division von Ergebnissen nach Durchführung der Geheimhaltung errechnet.
© Statistische Ämter des Bundes und der Länder, 2014
Vervielfältigung und Verbreitung mit Quellenangabe gestattet.

## Sheet: S7
Table S7: Absolute distribution of households according to type and size. Original information obtained from German Federal Government by using the dynamic table section of the Zensus 2011 database. The table content has been translated to English, original German content is kept in brackets and small font to allow comparison with the original source.
https://ergebnisse.zensus2011.de/#dynTable:statUnit=HAUSHALT;absRel=ANZAHL;ags=00;agsAxis=X;xAxis=HHGROESS_KLASS;yAxis=HHTYP_FAM
Zensus 9. Mai 2011
Households by size of private household and type of private household (by families) for Germany Haushalte nach Größe des privaten Haushalts und Typ des privaten Haushalts (nach Familien) für Deutschland
Counting from the revised register stock (Auszählung aus dem bereinigten Registerbestand)
Type of private houshold (by families) Typ des privaten Haushalts (nach Familien)	Germany (Deutschland)
	Overall (Insgesamt)	1 person (1 Person)	2 people (2 Personen)	3 people (3 Personen)	4 people (4 Personen)	5 people (5 Personen)	6 and more people (6 und mehr Personen)
Total (Total)	37571219	13960811	12455731	5454875	3906260	1222149	571393
Single person household (Einpersonenhaushalte)	13960811	13960811	-	-	-	-	-
Couple without kids (Paare ohne Kind(er))	10373305	-	9778141	413346	117070	33499	31249
Couple with kids (Paare mit Kind(ern))	9366960	-	-	4183256	3550117	1122865	510722
Single parent household (Alleinerziehende Elternteile)	2918780	-	1838224	774593	221487	60437	24039
Multi-person household without nuclear family (Mehrpersonenhaushalte ohne Kernfamilie)	951363	-	839366	83680	17586	5348	5383
Original Information in German
Im Zensus 2011 werden Wohnhaushalte abgebildet. Alle Personen, die in einer Wohnung leben, gelten als Mitglieder desselben Haushalts. Hierbei werden auch Nebenwohnsitzpersonen berücksichtigt, wodurch es zu Differenzen zur Einwohnerzahl kommen kann. In Deutschland nicht meldepflichtige Personen werden bei der Bildung von Haushalten nicht berücksichtigt. Haushaltsergebnisse, welche sich auf Kreuzko…
Die relativen Ergebnisse beziehen sich auf die jeweilige Teilgesamtheit des betrachteten Merkmals der jeweiligen regionalen Einheit. Die relativen Werte wurden durch Division von Ergebnissen nach Durchführung der Geheimhaltung errechnet.
© Statistische Ämter des Bundes und der Länder, 2014
Vervielfältigung und Verbreitung mit Quellenangabe gestattet.

## Sheet: S8
Table S8: Age distributions per household type. Total number of people in each age range (11 groups) per household type. The table content has been translated to English, original German content is kept in brackets and small font to allow comparison with the original source. As there was no specific information provided concerning the underage members of couples without kids and they only compose…
https://ergebnisse.zensus2011.de/#StaticContent:00,BEV_10_25,m,table
Zensus 9. Mai 2011													Deutschland
													Regionalschlüssel: 00
Population by age (11 age groups) and type of private houshold (by families) Bevölkerung nach Alter (11 Altersklassen) und Typ des privaten Haushalts (nach Familien)
Counting from the revised register stock (Auszählung aus dem bereinigten Registerbestand)
Type of private houshold (by families) Typ des privaten Haushalts (nach Familien)	Overall (Insgesamt)		Age (11 age groups) (Alter (11 Altersklassen))
			Below 3 (Unter 3)	3 - 5	6 - 14	15 - 17	18 - 24	25 - 29	30 - 39	40 - 49	50 - 64	65 - 74	75 and older (75 und älter)
	Quantity (Anzahl)	%	Quantity (Anzahl)	Quantity (Anzahl)	Quantity (Anzahl)	Quantity (Anzahl)	Quantity (Anzahl)	Quantity (Anzahl)	Quantity (Anzahl)	Quantity (Anzahl)	Quantity (Anzahl)	Quantity (Anzahl)	Quantity (Anzahl)
Single person household (Einpersonenhaushalte)	13435845	17.1	.	.	.	.	1106363	1231842	1758654	2033705	2676735	1929255	2652720
Couple without kids (Paare ohne Kind(er))	21366126	27.2	14694	12956	40660	.	707399	1158697	1614294	2295614	7038237	5417904	3043541
Couple with kids (Paare mit Kind(ern))	34890902	44.3	1681731	1681001	5454221	1759668	3319612	1717854	4962876	7418649	5236095	1072166	587029
Single parent household (Alleinerziehende Elternteile)	7039163	8.9	261412	306918	1197398	462768	897905	392994	745539	1186289	885633	315693	386614
Multi-person household without nuclear family (Mehrpersonenhaushalte ohne Kernfamilie)	1940946	2.5	7731	8224	36110	24828	378514	300446	287572	262032	291225	154724	189540
Total (Total)	78672982	100	1970322	2012899	6742530	2293270	6409793	4801833	9368935	13196289	16127925	8889742	6859444
Original Information in German
Im Ausland tätige Angehörige der Bundeswehr, der Polizeibehörden und des Auswärtigen Dienstes sowie ihre dort ansässigen Familien werden ausschließlich für die Ergebnisse der regionalen Einheit "Deutschland" berücksichtigt. Die Summe der Länderergebnisse ist daher kleiner als das Bundesergebnis.
Die relativen Ergebnisse beziehen sich auf die jeweilige Teilgesamtheit des betrachteten Merkmals der jeweiligen regionalen Einheit. Die relativen Werte wurden durch Division von Ergebnissen nach Durchführung der Geheimhaltung errechnet.
Bei den unter 15-jährigen Personen bei „Paare ohne Kind(er)“ handelt es sich um Kinder, die in keiner verwandtschaftlichen Beziehung im Sinne der Definition einer Kernfamilie stehen, also z.B. Pflegekinder oder Kinder, die bei den Großeltern leben.
© Statistische Ämter des Bundes und der Länder, 2014
Vervielfältigung und Verbreitung mit Quellenangabe gestattet.

## Sheet: S9
Table S9: Current age distribution in Germany. Complete age distribution of the German population for 2020, extracted from the 'Bevölkerungspyramide' (i.e. ‘age pyramide’).
https://service.destatis.de/bevoelkerungspyramide/#!y=2020
Age	Age distribution: men	Age distribution: women
0	0.00986514	0.00914497
1	0.00993804	0.00923974
2	0.00993804	0.00926343
3	0.00993804	0.00926343
4	0.0100352	0.00938189
5	0.00974365	0.00902651
6	0.00959786	0.00890805
7	0.00925768	0.00857637
8	0.00923339	0.00852899
9	0.0090147	0.00836315
10	0.00923339	0.00855268
11	0.00911189	0.00841053
12	0.00933058	0.00864744
13	0.00928198	0.00857637
14	0.00913619	0.00838684
15	0.00923339	0.00852899
16	0.00945207	0.00871852
17	0.00950067	0.00874221
18	0.00974365	0.00893174
19	0.0101324	0.00926343
20	0.0108128	0.00985572
21	0.0112745	0.0100216
22	0.0116875	0.0104717
23	0.0123193	0.0109929
24	0.0122464	0.0109692
25	0.012052	0.010756
26	0.0122464	0.0109218
27	0.0125866	0.0113009
28	0.0127567	0.0114904
29	0.0131697	0.0118932
30	0.0143603	0.0129356
31	0.0140931	0.0128172
32	0.0144089	0.0130541
33	0.0140688	0.0127935
34	0.0137286	0.0126276
35	0.0132669	0.0122723
36	0.0131454	0.0122012
37	0.0131211	0.0122723
38	0.0133155	0.0125092
39	0.0131211	0.0124855
40	0.0131454	0.0125566
41	0.0124894	0.0119406
42	0.012295	0.0117747
43	0.0121735	0.0116326
44	0.0119062	0.0114431
45	0.0116146	0.0111114
46	0.0116875	0.0113009
47	0.0117361	0.011372
48	0.0127081	0.0122486
49	0.0139473	0.0134095
50	0.0144332	0.0138833
51	0.0155024	0.014831
52	0.0161827	0.0154943
53	0.0165472	0.0158971
54	0.016936	0.0162761
55	0.0169603	0.0162761
56	0.0171547	0.0165604
57	0.0169117	0.0163946
58	0.0162556	0.0158734
59	0.0158668	0.0156602
60	0.0152351	0.0150916
61	0.0147005	0.0146414
62	0.0137772	0.0137885
63	0.0133155	0.0134332
64	0.0128052	0.0130541
65	0.0122221	0.012675
66	0.0117604	0.0124618
67	0.0112016	0.012059
68	0.0110558	0.011988
69	0.0106913	0.01168
70	0.0105455	0.0115852
71	0.0100838	0.0110877
72	0.0090876	0.0100216
73	0.00835864	0.00938189
74	0.00711943	0.00810254
75	0.0060503	0.00713118
76	0.00794557	0.00938189
77	0.00787268	0.00938189
78	0.00738671	0.00893174
79	0.00855303	0.0107086
80	0.00855303	0.0110403
81	0.00794557	0.0105665
82	0.00692504	0.00942927
83	0.0059774	0.00841053
84	0.00524845	0.00769978
85	0.0045438	0.00696534
86	0.00371765	0.0059466
87	0.00259993	0.00435926
88	0.00218685	0.00393281
89	0.00187098	0.00353005
90	0.00160369	0.00326944
91	0.00123922	0.00270085
92	0.000971935	0.00220332
93	0.000656056	0.0017058
94	0.000461669	0.00135042
95	0.000315879	0.00104243
96	0.000194387	0.000734441
97	0.000121492	0.000521216
98	7.28952e-05	0.000379066
99	4.85968e-05	0.000260608

## Sheet: S10
Table S10: Relative household type distribution. Calculated from table S6.
Household type	Proportion
Single person household	0.37
Couple without kids	0.276
Couple with kid(s)	0.249
Single parent household	0.078
Multi-person household without nuclear family	0.025

[truncated: 17 more sheets: S11, S12, S13, S14, S15, S16, S17, S18, S19, S20, S21, S22, S23, S24, S25, S26, S27]
